# Supplementary material for: Amyloidogenesis of SARS-CoV-2 Spike Protein
Source: J Am Chem Soc. 2022 May 17;144(20):8945–50. doi: 10.1021/jacs.2c03925 (PMC9136918; doi:10.1021/jacs.2c03925)
Supplement: Supplementary file 2 — ja2c03925_si_002.xlsx [file ja2c03925_si_002.xlsx]

## Sheet: Sheet1
Accession	Description	Score A2	Coverage A2	# Peptides A2	# PSM A2	Score B2	Coverage B2	# Peptides B2	# PSM B2	# AAs	MW [kDa]	calc. pI
P0DTC2	Spike glycoprotein OS=Severe acute respiratory syndrome coronavirus 2 OX=2697049 GN=S PE=1 SV=1 - [SPIKE_SARS2]	254.742	26.94	66	87	162.401	17.99	39	60	1273	141.088	6.65381
position	Sequence	# PSMs	# Proteins	# Protein Groups	Protein Group Accessions	Modifications	MH+ [Da]	1 min	XCorr 1min	6 h	XCorr 6 h	# Missed Cleavages	missed clevage unique 6h	missed clevage 1 min
	LTESNKKFLPFQQFGRDIA	1	1	1	P0DTC2		2239.19			High	4.12444	2	2	2
	LTESNKKFLPFQQFGRDI	2	1	1	P0DTC2		2168.16			High	3.94047	1	1	1
	TVLPPLLTDEMI	3	1	1	P0DTC2		1341.73	High	2.36405	High	3.90436	3	3	3
	AVEQDKNTQEV	4	1	1	P0DTC2		1260.61	High	2.45494	High	3.82965	2	2	2
	AWNSNNLDSKV	10	1	1	P0DTC2		1247.61	High	3.05928	High	3.7364	2	2	2
	RQIAPGQTGKI	2	1	1	P0DTC2		1168.68	High	2.69292	High	3.39963	1	1	1
spike192	FKNIDGYFKI	4	1	1	P0DTC2		1244.67			High	3.15805	1	1	1
	WNSNNLDSKV	2	1	1	P0DTC2		1176.57			High	3.07234	1	1	1
	IGKIQDSLSSTA	2	1	1	P0DTC2		1219.65	High	3.89246	High	2.91352	3	3	3
	AKNLNESLI	1	1	1	P0DTC2		1001.57			High	2.90444	3	3	3
	SALGKLQDVV	3	1	1	P0DTC2		1029.6	High	2.52758	High	2.85579	4	4	4
	IGKIQDSL	1	1	1	P0DTC2		873.508			High	2.80272	2	2	2
	RQIAPGQTGKIA	1	1	1	P0DTC2		1239.72			High	2.80175	2	2	2
	LPPLLTDEMI	4	1	1	P0DTC2	M9(Oxidation)	1157.61			High	2.7937	2	2	2
	MSFPQSAPHGVV	1	1	1	P0DTC2		1256.62			High	2.78271	1	1	1
	KQIYKTPPI	1	1	1	P0DTC2		1087.66			High	2.75344	1	1	1
	VEQDKNTQEV	1	1	1	P0DTC2		1189.57			High	2.75172	1	1	1
	TQRNFYEPQII	2	1	1	P0DTC2		1408.73	High	2.15611	High	2.7452	1	1	1
	YDPLQPELDSFKEEL	1	1	1	P0DTC2		1822.87			High	2.73341	2	2	2
	RDLPQGFSAL	1	1	1	P0DTC2		1103.59			High	2.64247	1	1	1
	GYLQPRTFLL	2	1	1	P0DTC2		1207.69	High	2.3719	High	2.5701	2	2	2
	LYENQKLI	2	1	1	P0DTC2		1020.58	High	2.01537	High	2.53769	2	2	2
	EDLLFNKV	1	1	1	P0DTC2		977.536			High	2.52611	2	2	2
	ANQFNSAI	2	1	1	P0DTC2		864.426	High	2.44315	High	2.47655	2	2	2
	RDLPQGFSALEPL	1	1	1	P0DTC2		1442.76			High	2.46482	2	2	2
	SALGKLQDV	2	1	1	P0DTC2		930.53	High	2.37973	High	2.40332	3	3	3
	GGNYNYL	1	1	1	P0DTC2		800.36			High	2.3519	0	0	0
	LGKLQDV	1	1	1	P0DTC2		772.46			High	2.3291	2	2	2
	GKIQDSLSSTA	2	1	1	P0DTC2		1106.57	High	3.22053	High	2.30635	2	2	2
	GKIQDSL	1	1	1	P0DTC2		760.424			High	2.29512	1	1	1
	YKTPPI	2	1	1	P0DTC2		718.416			High	2.18055	0	0	0
	TLADAGFI	1	1	1	P0DTC2		807.428			High	2.16936	3	3	3
	MSFPQSAPHGV	1	1	1	P0DTC2		1157.55			High	2.162	0	0	0
	GYQPYRVV	2	1	1	P0DTC2		981.515			High	2.10255	1	1	1
	AWNSNNL	1	1	1	P0DTC2		818.382			High	2.08626	1	1	1
	VNIQKEI	2	1	1	P0DTC2		843.493	High	2.23805	High	2.07211	2	2	2
	APGQTGKIA	1	1	1	P0DTC2		842.472			High	2.05349	1	1	1
	DGYFKI	1	1	1	P0DTC2		742.38			High	2.05309	0	0	0
	GYLQPRTFL	1	1	1	P0DTC2		1094.6			High	2.03181	1	1	1
	RAAEIRA	1	1	1	P0DTC2		786.459	High	2.54162			3	1.30769	3
	RAAEIRASA	1	1	1	P0DTC2		944.528	High	2.05883			4	0.837579	4
	FAQVKQI	1	1	1	P0DTC2		833.488	High	2.03272			2		2
	AVEQDKNTQEVFA	1	1	1	P0DTC2		1478.71	High	2.47425			3		3
	YSTGSNVFQTRA	1	1	1	P0DTC2		1330.64	High	3.08612			1		1
	AYTMSLGAENSV	3	1	1	P0DTC2	M4(Oxidation)	1258.56	High	3.84783			3		3
	GKYEQYI	1	1	1	P0DTC2		900.446	High	2.06843			0		0
	LYENQKLIA	1	1	1	P0DTC2		1091.61	High	2.14248			3		3
	LTGIAVEQDKNTQEV	1	1	1	P0DTC2		1644.85	High	4.31221			4		4
	KNLNESLI	1	1	1	P0DTC2		930.525	High	2.13984			2		2
	KQLSSNFGAI	1	1	1	P0DTC2		1064.57	High	2.45223			2		2
	EQDKNTQEVFAQV	1	1	1	P0DTC2		1535.73	High	2.85478			2		2
spike1166	SVVNIQKEI	1	1	1	P0DTC2		1029.59	High	2.34853			3		3
	YFASTEKSNII	1	1	1	P0DTC2		1272.64	High	2.48992			2		2
	IAYTMSLGAENSV	2	1	1	P0DTC2	M5(Oxidation)	1371.65	High	3.24263			4		4
	AVEQDKNTQEVFAQV	1	1	1	P0DTC2		1705.84	High	3.24194			4		4
	HADQLTPTWRV	1	1	1	P0DTC2		1323.68	High	2.47705			2		2
	NIQKEIDRLNEV	1	1	1	P0DTC2		1470.79	High	3.39293			3		3
	NIQKEIDRLNEVA	2	1	1	P0DTC2		1541.83	High	3.53424			4		4
	ANQFNSAIGKI	1	1	1	P0DTC2		1162.62	High	2.06347			3		3
	KQLSSNFGAISSV	1	1	1	P0DTC2		1337.71	High	2.88339			3		3
	NQNAQALNTLV	1	1	1	P0DTC2		1185.62	High	2.57204			4		4
	LYENQKLIANQFNSA	2	1	1	P0DTC2		1752.89	High	3.55974			4		4
	AYTMSLGAENSV	1	1	1	P0DTC2		1242.57	High	4.06405			3		3
	VNQNAQALNTLV	1	1	1	P0DTC2		1284.69	High	3.14477			5		5
	TQNVLYENQKLI	1	1	1	P0DTC2		1462.79	High	3.48292			3		3
	YRFNGIGVTQNV	1	1	1	P0DTC2		1367.71	High	2.09302			2		2
	SALGKLQDVVNQNA	1	1	1	P0DTC2		1456.78	High	3.22064			5		5
	AIHADQLTPTWRV	1	1	1	P0DTC2		1507.8	High	3.40669			4		4
	TGIAVEQDKNTQEVFAQV	1	1	1	P0DTC2		1977	High	2.61107			5		5
	VNIQKEIDRLNEV	1	1	1	P0DTC2		1569.87	High	2.51385			4		4
	IAYTMSLGAENSV	1	1	1	P0DTC2		1355.65	High	4.19924			4		4
	TWFHAI	1	1	1	P0DTC2		774.394	High	2.00516			1		1
	HADQLTPTWRVYSTGSNVFQTRA	2	1	1	P0DTC2		2635.29	High	3.50617			4		4
	SVTTEILPV	1	1	1	P0DTC2		958.547	High	2.1269			2		2
	DRLNEVAKNLNESLI	1	1	1	P0DTC2		1727.93	High	3.03404			5		5
	LYENQKLIANQFNSAI	2	1	1	P0DTC2		1865.97	High	3.78038			5		5
	ALQIPFAMQMA	2	1	1	P0DTC2	M8(Oxidation); M10(Oxidation)	1252.6	High	2.46286			3		3
	TQNVLYENQKLIANQFNSA	2	1	1	P0DTC2		2195.11	High	4.62745			5		5
	SALGKLQDVVNQNAQAL	1	1	1	P0DTC2		1768.96	High	2.74762			7		7
	ANQFNSAIGKIQDSLSSTA	1	1	1	P0DTC2		1951.97	High	5.03582			5		5
	NQFNSAIGKIQDSLSSTA	1	1	1	P0DTC2		1880.94	High	4.5178			4		4
	LYENQKLIANQFNSAIGKI	1	1	1	P0DTC2		2164.17	High	3.18057			6		6
spike685	ASQSIIAYTMSLGAENSV	1	1	1	P0DTC2	M10(Oxidation)	1857.89	High	5.20666			6		6
	NFNFNGLTGTGV	1	1	1	P0DTC2		1240.6	High	2.53336			1		1
	LTESNKKFLPFQQFGRDIADTTDAV	2	1	1	P0DTC2		2841.44	High	3.19131			4		4
	VLSFELLHAPA	1	1	1	P0DTC2		1196.67	High	3.78277			4		4
	DLQELGKYEQYI	4	1	1	P0DTC2		1498.74	High	3.88807			2		2
	IANQFNSAIGKIQDSLSSTA	1	1	1	P0DTC2		2065.06	High	3.69629			6		6
	ALQIPFAMQMA	2	1	1	P0DTC2	M8(Oxidation)	1236.61	High	2.64037			3		3
	TQNVLYENQKLIANQFNSAI	1	1	1	P0DTC2		2308.19	High	4.03908			6		6
	TGRLQSLQTYVTQQLI	1	1	1	P0DTC2		1849.02	High	3.1619			4		4
	LPPLLTDEMIA	1	1	1	P0DTC2	M9(Oxidation)	1228.65	High	2.2103			3		3
	NIQKEIDRLNEVAKNLNESLI	1	1	1	P0DTC2		2453.34	High	4.06016			7		7
	TVLPPLLTDEMI	1	1	1	P0DTC2	M11(Oxidation)	1357.73	High	3.08273			3		3
	ASQSIIAYTMSLGAENSV	1	1	1	P0DTC2		1841.9	High	2.74622			6		6
	ALQIPFAMQMA	1	1	1	P0DTC2		1220.62	High	3.03694			3		3
	LPPLLTDEMI	1	1	1	P0DTC2		1141.62	High	2.1227			2		2
spike258	YYVGYLQPRTFLL	1	1	1	P0DTC2		1632.87	High	2.70923			3		3
														3.31944
														1.49954
