# Supplementary material for: Amyloidogenesis of SARS-CoV-2 Spike Protein
Source: J Am Chem Soc. 2022 May 17;144(20):8945–50. doi: 10.1021/jacs.2c03925 (PMC9136918; doi:10.1021/jacs.2c03925)
Supplement: Supplementary file 3 — ja2c03925_si_003.xlsx [file ja2c03925_si_003.xlsx]

## Sheet: PeptideGroups
Checked	Confidence	Sequence	# PSMs	# Missed Cleavages	Theo. MH+ [Da]	Abundance: 1 min: Sample	Abundance: 6 h: Sample	Abundance: No elastase: Sample	Abundances Count: 1 min: Sample	Abundances Count: 6 h: Sample	Abundances Count: No elastase: Sample	Quan Info	Found in Sample: [S1] F1: Sample	Found in Sample: [S2] F2: Sample	Found in Sample: [S3] F3: Sample	Confidence (by Search Engine): Sequest HT	XCorr (by Search Engine): Sequest HT	Top Apex RT [min]
	High	TVLPPLLTDEMI	4	3	1341.73	6950.02	44997.1		1	1			Low	High	Not Found	High	3.6	66.62
	High	RQIAPGQTGKI	4	1	1168.68	53566.7	6.286e+06	7056.86	2	2	1		High	High	Peak Found	High	3.51	23.69
	High	LYENQKLIANQFNSAI	3	5	1865.98	190799			3				High	Not Found	Not Found	High	3.07	49.52
	High	AYTMSLGAENSV	3	3	1258.56	752863			3				High	Not Found	Not Found	High	3.05	34.49
	High	IGIVNNTVYDPLQPELDSFKEELDKYFKNHTSPDV	1	7	4065.01	11067.7			1				High	Not Found	Not Found	High	2.92	50.73
	High	GYLQPRTFLL	7	2	1207.68	155320	801219	235345	3	3	2		Low	High	Low	High	2.88	54.65
	High	ASQSIIAYTMSLGAENSV	1	6	1857.89	25198.8			1				High	Not Found	Not Found	High	2.77	54
	High	LTGIAVEQDKNTQEV	1	4	1644.84	15909.2			1				High	Not Found	Not Found	High	2.72	34.71
	High	AIHADQLTPTWRV	2	4	1507.8	323107			2				High	Not Found	Not Found	High	2.7	44.99
	High	IGKIQDSLSSTA	4	3	1219.65	414803	1.01612e+06	5343.18	1	3	1		High	High	Peak Found	High	2.68	31.78
	High	TQNVLYENQKLI	1	3	1462.79	96766.6			1				High	Not Found	Not Found	High	2.62	44.05
	High	FKNIDGYFKI	4	1	1244.67	34703.4	1.00141e+06		2	4			Peak Found	High	Not Found	High	2.6	48.81
	High	IDDHFLFDKPVSPLLLASGMARDWPDA	1	8	3026.51	48199	145141		1	1			High	Peak Found	Not Found	High	2.59	35.4
	High	RQIAPGQTGKIA	7	2	1239.72	22276.9	1.41311e+06	22445.1	2	4	3		Low	High	Low	High	2.58	22.86
	High	IGKIQDSL	1	2	873.504		1.9745e+06			1			Not Found	High	Not Found	High	2.57	32.87
	High	NDVTDEMVRLNWLTEFMPLPTIKHFIRTPDDAWLL	1	8	4243.14	13560.9			1				High	Not Found	Not Found	High	2.56	43.97
	High	QIPFAMQMAYRFNGIGVTQNVLYENQKL	1	6	3305.64		90251.6			1			Not Found	High	Not Found	High	2.5	27.23
	High	GWARGQPAAAPQPGLVPPARRHYSEAAADREDDPNFFKMV	6	8	4376.15	30210.3	57305.6	15917.5	1	1	1		High	Low	Peak Found	High	2.48	53.94
	High	TQNVLYENQKLIANQFNSAI	4	6	2308.19	32521.1			1				High	Not Found	Not Found	High	2.48	56.05
	High	WNSNNLDSKV	2	1	1176.56		4565650			1			Not Found	High	Not Found	High	2.44	33.65
	High	AVEQDKNTQEV	3	2	1260.61	916285	12008247		1	1			Low	High	Not Found	High	2.41	18.7
	High	DLQELGKYEQYI	4	2	1498.74	1.04571e+07			3				High	Not Found	Not Found	High	2.3	55.33
	High	IAYTMSLGAENSV	3	4	1355.65	124841	7.67452e+06		1	3			High	Low	Not Found	High	2.3	26.87
	High	KQIYKTPPI	3	1	1087.65	108246	2.55568e+06		1	3			Low	High	Not Found	High	2.29	29.87
	High	LYENQKLI	4	2	1020.57	864230	8.51786e+06		1	2			Low	High	Not Found	High	2.27	35.77
	High	LPPLLTDEMI	6	2	1157.61	18278.1	203332		1	4			Low	High	Not Found	High	2.2	55.59
	High	NQFNSAIGKIQDSLSSTA	1	4	1880.93	139280			1				High	Not Found	Not Found	High	2.17	53.29
	High	GKIQDSLSSTA	3	2	1106.57	260164	190775		1	1			High	Low	Low	High	2.17	27.62
	High	SALGKLQDVV	6	4	1029.59	339548	7.49261e+06	53436.4	2	2	1		Low	High	Low	High	2.16	43.53
	High	DDHFLFDKPV	2	1	1232.59		73823.1			2			Not Found	High	Not Found	High	2.15	44.77
	High	AWNSNNLDSKV	10	2	1247.6	42989	1.51113e+07	3520.37	1	6	1		Low	High	Peak Found	High	2.13	35.74
	High	GIGTGEASLGGGGGGKV	2	3	1373.7	12548.4	45165.1		1	1			Low	High	Not Found	High	2.13	27.59
	High	ANQFNSAIGKIQDSLSSTA	1	5	1951.97	617012			1				High	Not Found	Not Found	High	2.12	53.36
	High	VLSFELLHAPA	1	4	1196.67	46165.7	19356.2		1	1			High	Peak Found	Not Found	High	2.11	54.43
	High	SALGKLQDV	3	3	930.525	129661	4.43316e+06		1	1			High	Low	Not Found	High	2.09	36.19
	High	LGKLQDV	2	2	772.456		467627			2			Not Found	High	Not Found	High	2.09	28.95
	High	AKNLNESLI	18	3	1001.56	9.2907e+06	1.342e+07	8.73255e+06	10	7	8		Low	High	Low	High	2.09	47.44
	High	FAQVKQI	3	2	833.488	187353			1				High	Not Found	Not Found	High	2.09	30.38
	High	AYTMSLGAENSV	1	3	1242.57	1.43649e+06			1				High	Not Found	Not Found	High	2.03	43.07
	High	GGNYNYL	2	0	800.357	5431.16	1.14805e+06		1	2			Peak Found	High	Not Found	High	2.01	37.5
	High	KQLSSNFGAISSV	3	3	1337.71	96529.6	98256		1	1			High	Low	Low	High	2.01	18.55
	High	LPPLLTDEMI	1	2	1141.62	27614.2	290739	3666.94	1	1	1		High	Peak Found	Peak Found	High	1.99	61.9
	High	NQNAQALNTLV	1	4	1185.62	98478.1			1				High	Not Found	Not Found	High	1.99	42.54
